# Supplementary material for: 5-Hydroxymaltol Derived from Beetroot Juice through Lactobacillus Fermentation Suppresses Inflammatory Effect and Oxidant Stress via Regulating NF-kB, MAPKs Pathway and NRF2/HO-1 Expression
Source: Antioxidants (Basel). 2021 Aug 23;10(8):1324. doi: 10.3390/antiox10081324 (PMC8389248; doi:10.3390/antiox10081324)
Supplement: Supplementary file 1 [file antioxidants-10-01324-s001.zip]

Archive with 1 entries (1 files):
- antioxidants-1273984-supplementary.pdf
